# Supplementary material for: Polymorphisms and features of cytomegalovirus UL144 and UL146 in congenitally infected neonates with hepatic involvement
Source: PLoS One. 2017 Feb 21;12(2):e0171959. doi: 10.1371/journal.pone.0171959 (PMC5319779; doi:10.1371/journal.pone.0171959)
Supplement: S1 Table — (XLS) [file pone.0171959.s003.xls]

## Sheet: Sheet1
S1_Table.Distribution of individual genotypes.
Sample	UL144	UL146
2H	A	G2
5H	−	−
6H	A	G12
7H	−	−
8H	−	−
9H	−	−
10H	B	G9
11H	−	G1
12H	A,B	G9，G12
13H	−	−
14H	B	G13
15H	A	−
20H	B	G13
21H	B	G13
22H	−	−
23H	A,B	G9,G13
24H	−	G7
25H	B	G9
26H	−	G8
27H	C	G7
28H	−	−
29H	C	G7
30H	−	−
31H	−	G9
32H	A	G14
33H	C	G12
34H	B	G6
36H	B	G13
37H	−	−
38H	C	−
40H	−	−
41H	B,C	−
42H	−	−
43H	−	−
46H	−	−
47H	A	−
48H	−	−
49H	A,B	−
51H	A	−
52H	A,B	−
53H	A	G7，G9
54H	−	−
55H	−	−
56H	A	−
57H	A	−
58H	A	G12
59H	B	G1
60H	B	G9
61H	B	G9
62H	C	G9
63H	B	G13
64H	B,C	G1，G9
65H	B	−
66H	B	G12
67H	A	G11
68H	B	−
69H	A	G8
70H	A	G11
71H	A	G9
72H	A,B	−
73H	A	G9
74H	A,B	−
75H	−	G9
76H	C	G12
77H	B	G13
78H	B	−
79H	A	G1
80H	C	G9
81H	A	G9
82H	B	G12
83H	B	G13
84H	B	G9，G13
85H	B	G9
86H	B	G9
87H	B	G12
88H	B	G12，G13
89H	B	G9
90H	B	G9
91H	A,C	−
