# Supplementary material for: Polymorphisms and features of cytomegalovirus UL144 and UL146 in congenitally infected neonates with hepatic involvement
Source: PLoS One. 2017 Feb 21;12(2):e0171959. doi: 10.1371/journal.pone.0171959 (PMC5319779; doi:10.1371/journal.pone.0171959)
Supplement: S2 Table — (XLS) [file pone.0171959.s004.xls]

## Sheet:       UL144     
BioEdit was used to analyze homology of the 49 UL144 genes and Towne strain, which was scored based on identical and conserved nucleotide or amino acids.The nucleotide homology(*) in the left bottom is 80%-100%,and the amino acid homology in the top right corner(#) is 77.7%-100%.
	Towne	UL144_2H	UL144_6H	UL144_10H	UL144_14H	UL144_15H	UL144_20H	UL144_21H	UL144_25H	UL144_27H	UL144_29H	UL144_32H	UL144_33H	UL144_34H	UL144_36H	UL144_38H	UL144_47H	UL144_51H	UL144_53H	UL144_56H	UL144_57H	UL144_58H	UL144_59H	UL144_60H	UL144_61H	UL144_62H	UL144_63H	UL144_65H	UL144_66H	UL144_67H	UL144_68H	UL144_69H	UL144_70H	UL144_71H	UL144_73H	UL144_76H	UL144_77H	UL144_78H	UL144_79H	UL144_80H	UL144_81H	UL144_82H	UL144_83H	UL144_84H	UL144_85H	UL144_86H	UL144_87H	UL144_88H	UL144_89H
Towne		80.1#	80.6	97.7	98.2	80.1	98.2	98.2	97.7	82.2	82.2	80.6	81.7	98.2	97.7	78.8	80.1	80.1	80.1	79.5	80.1	79.5	98.2	98.8	98.8	79.5	98.2	98.8	98.8	80.1	98.8	80.1	80.6	80.6	80.1	80.1	98.8	97.7	80.1	80.1	80.1	98.8	97.7	97.7	98.8	98.2	98.2	98.8	98.8
UL144_2H	81.1*		95.4	78.4	78.9	94.8	78.9	78.9	78.4	82.3	82.3	95.4	81.8	78.9	79.5	78.9	94.8	94.8	94.8	94.3	94.3	93.7	78.9	79.5	79.5	84	78.9	79.5	79.5	94.8	79.5	94.8	95.4	95.4	94.3	82.3	79.5	78.4	94.3	82.9	94.3	79.5	78.4	78.4	79.5	78.9	78.9	79.5	79.5
UL144_6H	82.1	96		78.9	79.5	99.4	79.5	79.5	78.9	82.3	82.3	98.8	81.8	79.5	80.1	78.9	99.4	99.4	99.4	98.8	98.2	97.7	79.5	80.1	80.1	83.5	79.5	80.1	80.1	99.4	80.1	99.4	100	100	98.2	82.3	80.1	78.9	98.2	82.9	98.8	80.1	78.9	78.9	80.1	79.5	79.5	80.1	80.1
UL144_10H	98.4	80	81.3		99.4	78.4	99.4	99.4	100	80	80	78.9	80	99.4	98.8	78.8	78.4	78.4	78.4	77.8	78.4	77.8	99.4	98.2	98.2	77.8	99.4	98.2	98.2	78.4	98.2	78.4	78.9	78.9	78.4	78.4	98.2	97.1	78.4	78.4	78.4	98.2	100	98.8	98.2	99.4	99.4	98.2	98.2
UL144_14H	98.6	80.2	81.5	99.8		78.9	100	100	99.4	80.5	80.5	79.5	80	100	99.4	79.4	78.9	78.9	78.9	78.4	78.9	78.4	100	98.8	98.8	78.4	100	98.8	98.8	78.9	98.8	78.9	79.5	79.5	78.9	78.9	98.8	97.7	78.9	78.9	78.9	98.8	99.4	99.4	98.8	100	100	98.8	98.8
UL144_15H	81.1	96.2	99	80.4	80.6		78.9	78.9	78.4	81.8	81.8	98.2	81.2	78.9	79.5	78.4	100	100	100	99.4	98.8	98.2	78.9	79.5	79.5	82.9	78.9	79.5	79.5	100	79.5	100	99.4	99.4	98.8	81.8	79.5	78.4	98.8	82.3	99.4	79.5	78.4	78.4	79.5	78.9	78.9	79.5	79.5
UL144_20H	98.6	80.2	81.5	99.8	100	80.6		100	99.4	80.5	80.5	79.5	80	100	99.4	79.4	78.9	78.9	78.9	78.4	78.9	78.4	100	98.8	98.8	78.4	100	98.8	98.8	78.9	98.8	78.9	79.5	79.5	78.9	78.9	98.8	97.7	78.9	78.9	78.9	98.8	99.4	99.4	98.8	100	100	98.8	98.8
UL144_21H	98.6	80.2	81.5	99.8	100	80.6	100		99.4	80.5	80.5	79.5	80	100	99.4	79.4	78.9	78.9	78.9	78.4	78.9	78.4	100	98.8	98.8	78.4	100	98.8	98.8	78.9	98.8	78.9	79.5	79.5	78.9	78.9	98.8	97.7	78.9	78.9	78.9	98.8	99.4	99.4	98.8	100	100	98.8	98.8
UL144_25H	98.4	80	81.3	100	99.8	80.4	99.8	99.8		80	80	78.9	80	99.4	98.8	78.8	78.4	78.4	78.4	77.8	78.4	77.8	99.4	98.2	98.2	77.8	99.4	98.2	98.2	78.4	98.2	78.4	78.9	78.9	78.4	78.4	98.2	97.1	78.4	78.4	78.4	98.2	100	98.8	98.2	99.4	99.4	98.2	98.2
UL144_27H	85.2	86	86.8	84.4	84.6	85.8	84.6	84.6	84.4		100	82.3	99.4	80.5	80.5	95.4	81.8	81.8	81.8	81.2	81.8	81.2	80.5	81.1	81.1	93.7	80.5	81.1	81.1	81.8	81.1	81.8	82.3	82.3	81.8	95.4	81.1	80	81.8	96	81.2	81.1	80	80	81.1	80.5	80.5	81.1	81.1
UL144_29H	85.2	86	86.8	84.4	84.6	85.8	84.6	84.6	84.4	100		82.3	99.4	80.5	80.5	95.4	81.8	81.8	81.8	81.2	81.8	81.2	80.5	81.1	81.1	93.7	80.5	81.1	81.1	81.8	81.1	81.8	82.3	82.3	81.8	95.4	81.1	80	81.8	96	81.2	81.1	80	80	81.1	80.5	80.5	81.1	81.1
UL144_32H	81.5	96.6	98.6	80.7	80.9	98.8	80.9	80.9	80.7	86.2	86.2		81.8	79.5	80.1	78.9	98.2	98.2	98.2	97.7	98.2	97.7	79.5	80.1	80.1	82.9	79.5	80.1	80.1	98.2	80.1	98.2	98.8	98.8	98.2	83.5	80.1	78.9	98.2	84	97.7	80.1	78.9	78.9	80.1	79.5	79.5	80.1	80.1
UL144_33H	85	85.8	86.6	84.2	84.4	85.6	84.4	84.4	84.2	99.8	99.8	86		80	80	94.8	81.2	81.2	81.2	80.6	81.2	80.6	80	80.5	80.5	93.1	80	80.5	80.5	81.2	80.5	81.2	81.8	81.8	81.2	94.8	80.5	79.4	81.2	95.4	80.6	80.5	80	79.4	80.5	80	80	80.5	80.5
UL144_34H	98.6	80.2	81.5	99.8	100	80.6	100	100	99.8	84.6	84.6	80.9	84.4		99.4	79.4	78.9	78.9	78.9	78.4	78.9	78.4	100	98.8	98.8	78.4	100	98.8	98.8	78.9	98.8	78.9	79.5	79.5	78.9	78.9	98.8	97.7	78.9	78.9	78.9	98.8	99.4	99.4	98.8	100	100	98.8	98.8
UL144_36H	98.2	80.2	81.5	99.4	99.6	80.6	99.6	99.6	99.4	84.4	84.4	80.9	84.2	99.6		79.4	79.5	79.5	79.5	78.9	79.5	78.9	99.4	98.2	98.2	78.4	99.4	98.2	98.2	79.5	98.2	79.5	80.1	80.1	79.5	78.9	98.2	97.1	79.5	78.9	79.5	98.2	98.8	98.8	98.2	99.4	99.4	98.2	98.2
UL144_38H	82.5	83.4	84.1	82.5	82.7	83.2	82.7	82.7	82.5	96.9	96.9	83.6	96.7	82.7	82.5		78.4	78.4	78.4	77.8	78.4	77.8	79.4	78.8	78.8	90.9	79.4	78.8	78.8	78.4	78.8	78.4	78.9	78.9	78.4	92.6	78.8	77.7	78.4	93.1	77.8	78.8	78.8	78.8	78.8	79.4	79.4	78.8	78.8
UL144_47H	81.1	96.2	99	80.4	80.6	100	80.6	80.6	80.4	85.8	85.8	98.8	85.6	80.6	80.6	83.2		100	100	99.4	98.8	98.2	78.9	79.5	79.5	82.9	78.9	79.5	79.5	100	79.5	100	99.4	99.4	98.8	81.8	79.5	78.4	98.8	82.3	99.4	79.5	78.4	78.4	79.5	78.9	78.9	79.5	79.5
UL144_51H	80.9	96	98.8	80.2	80.4	99.8	80.4	80.4	80.2	85.6	85.6	98.6	85.4	80.4	80.4	83	99.8		100	99.4	98.8	98.2	78.9	79.5	79.5	82.9	78.9	79.5	79.5	100	79.5	100	99.4	99.4	98.8	81.8	79.5	78.4	98.8	82.3	99.4	79.5	78.4	78.4	79.5	78.9	78.9	79.5	79.5
UL144_53H	80.9	96	98.8	80.2	80.4	99.8	80.4	80.4	80.2	85.6	85.6	98.6	85.4	80.4	80.4	83	99.8	99.6		99.4	98.8	98.2	78.9	79.5	79.5	82.9	78.9	79.5	79.5	100	79.5	100	99.4	99.4	98.8	81.8	79.5	78.4	98.8	82.3	99.4	79.5	78.4	78.4	79.5	78.9	78.9	79.5	79.5
UL144_56H	81.7	95.6	99.6	80.9	81.1	99	81.1	81.1	80.9	86.4	86.4	98.3	86.2	81.1	81.1	83.8	99	98.8	98.8		98.2	97.7	78.4	78.9	78.9	82.3	78.4	78.9	78.9	99.4	78.9	99.4	98.8	98.8	98.2	81.2	78.9	77.8	98.2	81.8	98.8	78.9	77.8	77.8	78.9	78.4	78.4	78.9	78.9
UL144_57H	81.9	95.4	99	81.1	81.3	98.8	81.3	81.3	81.1	86.6	86.6	98.4	86.4	81.3	81.3	83.9	98.8	98.6	98.6	99		99.4	78.9	79.5	79.5	82.9	78.9	79.5	79.5	98.8	79.5	98.8	98.2	98.2	100	82.9	79.5	78.4	100	83.5	98.2	79.5	78.4	78.4	79.5	78.9	78.9	79.5	79.5
UL144_58H	81.7	95.2	98.8	80.9	81.1	98.6	81.1	81.1	80.9	86.4	86.4	98.3	86.2	81.1	81.1	83.8	98.6	98.4	98.4	98.8	99.8		78.4	78.9	78.9	82.3	78.4	78.9	78.9	98.2	78.9	98.2	97.7	97.7	99.4	82.3	78.9	77.8	99.4	82.9	97.7	78.9	77.8	77.8	78.9	78.4	78.4	78.9	78.9
UL144_59H	98.6	80.4	81.7	99.4	99.6	80.7	99.6	99.6	99.4	85	85	81.1	84.8	99.6	99.4	83.1	80.7	80.6	80.6	81.3	81.5	81.3		98.8	98.8	78.4	100	98.8	98.8	78.9	98.8	78.9	79.5	79.5	78.9	78.9	98.8	97.7	78.9	78.9	78.9	98.8	99.4	99.4	98.8	100	100	98.8	98.8
UL144_60H	98.8	80.4	81.7	99.2	99.4	80.7	99.4	99.4	99.2	84.8	84.8	81.1	84.6	99.4	99	82.5	80.7	80.6	80.6	81.3	81.5	81.3	99.4		100	78.9	98.8	100	100	79.5	100	79.5	80.1	80.1	79.5	79.5	100	98.8	79.5	79.5	79.5	100	98.2	98.2	100	98.8	98.8	100	100
UL144_61H	98.8	80.4	81.7	99.2	99.4	80.7	99.4	99.4	99.2	84.8	84.8	81.1	84.6	99.4	99	82.5	80.7	80.6	80.6	81.3	81.5	81.3	99.4	100		78.9	98.8	100	100	79.5	100	79.5	80.1	80.1	79.5	79.5	100	98.8	79.5	79.5	79.5	100	98.2	98.2	100	98.8	98.8	100	100
UL144_62H	83.9	86.2	87	82.8	83	86	83	83	82.8	96.2	96.2	86	96	83	82.8	94.3	86	85.8	85.8	86.6	86.8	86.6	83.4	83.2	83.2		78.4	78.9	78.9	82.9	78.9	82.9	83.5	83.5	82.9	96	78.9	77.8	82.9	96.5	82.3	78.9	77.8	77.8	78.9	78.4	78.4	78.9	78.9
UL144_63H	98.6	80.2	81.5	99.8	100	80.6	100	100	99.8	84.6	84.6	80.9	84.4	100	99.6	82.7	80.6	80.4	80.4	81.1	81.3	81.1	99.6	99.4	99.4	83		98.8	98.8	78.9	98.8	78.9	79.5	79.5	78.9	78.9	98.8	97.7	78.9	78.9	78.9	98.8	99.4	99.4	98.8	100	100	98.8	98.8
UL144_65H	98.8	80.4	81.7	99.2	99.4	80.7	99.4	99.4	99.2	84.8	84.8	81.1	84.6	99.4	99	82.5	80.7	80.6	80.6	81.3	81.5	81.3	99.4	100	100	83.2	99.4		100	79.5	100	79.5	80.1	80.1	79.5	79.5	100	98.8	79.5	79.5	79.5	100	98.2	98.2	100	98.8	98.8	100	100
UL144_66H	98.8	80.4	81.7	99.2	99.4	80.7	99.4	99.4	99.2	84.8	84.8	81.1	84.6	99.4	99	82.5	80.7	80.6	80.6	81.3	81.5	81.3	99.4	100	100	83.2	99.4	100		79.5	100	79.5	80.1	80.1	79.5	79.5	100	98.8	79.5	79.5	79.5	100	98.2	98.2	100	98.8	98.8	100	100
UL144_67H	80.9	96	98.8	80.2	80.4	99.8	80.4	80.4	80.2	85.6	85.6	98.6	85.4	80.4	80.4	83	99.8	99.6	99.6	98.8	98.6	98.4	80.6	80.6	80.6	85.8	80.4	80.6	80.6		79.5	100	99.4	99.4	98.8	81.8	79.5	78.4	98.8	82.3	99.4	79.5	78.4	78.4	79.5	78.9	78.9	79.5	79.5
UL144_68H	98.8	80.4	81.7	99.2	99.4	80.7	99.4	99.4	99.2	84.8	84.8	81.1	84.6	99.4	99	82.5	80.7	80.6	80.6	81.3	81.5	81.3	99.4	100	100	83.2	99.4	100	100	80.6		79.5	80.1	80.1	79.5	79.5	100	98.8	79.5	79.5	79.5	100	98.2	98.2	100	98.8	98.8	100	100
UL144_69H	81.1	96.2	99	80.4	80.6	100	80.6	80.6	80.4	85.8	85.8	98.8	85.6	80.6	80.6	83.2	100	99.8	99.8	99	98.8	98.6	80.7	80.7	80.7	86	80.6	80.7	80.7	99.8	80.7		99.4	99.4	98.8	81.8	79.5	78.4	98.8	82.3	99.4	79.5	78.4	78.4	79.5	78.9	78.9	79.5	79.5
UL144_70H	81.1	96.6	99	80.4	80.6	99.6	80.6	80.6	80.4	85.8	85.8	98.8	85.6	80.6	80.6	83.2	99.6	99.4	99.4	98.6	98.4	98.3	80.7	80.7	80.7	86	80.6	80.7	80.7	99.4	80.7	99.6		100	98.2	82.3	80.1	78.9	98.2	82.9	98.8	80.1	78.9	78.9	80.1	79.5	79.5	80.1	80.1
UL144_71H	81.1	96.6	99	80.4	80.6	99.6	80.6	80.6	80.4	85.8	85.8	98.8	85.6	80.6	80.6	83.2	99.6	99.4	99.4	98.6	98.4	98.3	80.7	80.7	80.7	86	80.6	80.7	80.7	99.4	80.7	99.6	100		98.2	82.3	80.1	78.9	98.2	82.9	98.8	80.1	78.9	78.9	80.1	79.5	79.5	80.1	80.1
UL144_73H	81.7	95.2	98.8	80.9	81.1	99	81.1	81.1	80.9	86.4	86.4	98.3	86.2	81.1	81.1	83.8	99	98.8	98.8	98.8	99.8	99.6	81.3	81.3	81.3	86.6	81.1	81.3	81.3	98.8	81.3	99	98.6	98.6		82.9	79.5	78.4	100	83.5	98.2	79.5	78.4	78.4	79.5	78.9	78.9	79.5	79.5
UL144_76H	83.8	85.8	86.2	82.6	82.8	85.6	82.8	82.8	82.6	96.2	96.2	86.4	96	82.8	82.6	94.3	85.6	85.4	85.4	85.8	86.8	86.6	83.2	83	83	98.1	82.8	83	83	85.4	83	85.6	85.6	85.6	86.6		79.5	78.4	82.9	99.4	81.2	79.5	78.4	78.4	79.5	78.9	78.9	79.5	79.5
UL144_77H	98.8	80.4	81.7	99.2	99.4	80.7	99.4	99.4	99.2	84.8	84.8	81.1	84.6	99.4	99	82.5	80.7	80.6	80.6	81.3	81.5	81.3	99.4	100	100	83.2	99.4	100	100	80.6	100	80.7	80.7	80.7	81.3	83		98.8	79.5	79.5	79.5	100	98.2	98.2	100	98.8	98.8	100	100
UL144_78H	98.4	80	81.3	98.8	99	80.4	99	99	98.8	84.4	84.4	80.7	84.2	99	98.6	82.1	80.4	80.2	80.2	80.9	81.1	80.9	99	99.6	99.6	82.8	99	99.6	99.6	80.2	99.6	80.4	80.4	80.4	80.9	82.6	99.6		78.4	78.4	78.4	98.8	97.1	97.1	98.8	97.7	97.7	98.8	98.8
UL144_79H	81.9	95.4	99	81.1	81.3	98.8	81.3	81.3	81.1	86.6	86.6	98.4	86.4	81.3	81.3	83.9	98.8	98.6	98.6	99	100	99.8	81.5	81.5	81.5	86.8	81.3	81.5	81.5	98.6	81.5	98.8	98.4	98.4	99.8	86.8	81.5	81.1		83.5	98.2	79.5	78.4	78.4	79.5	78.9	78.9	79.5	79.5
UL144_80H	83.9	86.2	86.6	82.8	83	86	83	83	82.8	96.6	96.6	86.8	96.4	83	82.8	94.7	86	85.8	85.8	86.2	87.1	87	83.4	83.2	83.2	98.4	83	83.2	83.2	85.8	83.2	86	86	86	87	99.6	83.2	82.8	87.1		81.8	79.5	78.4	78.4	79.5	78.9	78.9	79.5	79.5
UL144_81H	80.9	96	98.8	80.2	80.4	99.8	80.4	80.4	80.2	85.6	85.6	98.6	85.4	80.4	80.4	83	99.8	99.6	99.6	98.8	98.6	98.4	80.6	80.6	80.6	85.8	80.4	80.6	80.6	99.6	80.6	99.8	99.4	99.4	98.8	85.4	80.6	80.2	98.6	85.8		79.5	78.4	78.4	79.5	78.9	78.9	79.5	79.5
UL144_82H	98.8	80.4	81.7	99.2	99.4	80.7	99.4	99.4	99.2	84.8	84.8	81.1	84.6	99.4	99	82.5	80.7	80.6	80.6	81.3	81.5	81.3	99.4	100	100	83.2	99.4	100	100	80.6	100	80.7	80.7	80.7	81.3	83	100	99.6	81.5	83.2	80.6		98.2	98.2	100	98.8	98.8	100	100
UL144_83H	98.4	80	81.3	100	99.8	80.4	99.8	99.8	100	84.4	84.4	80.7	84.2	99.8	99.4	82.5	80.4	80.2	80.2	80.9	81.1	80.9	99.4	99.2	99.2	82.8	99.8	99.2	99.2	80.2	99.2	80.4	80.4	80.4	80.9	82.6	99.2	98.8	81.1	82.8	80.2	99.2		98.8	98.2	99.4	99.4	98.2	98.2
UL144_84H	98.4	80	81.3	99.6	99.8	80.4	99.8	99.8	99.6	84.4	84.4	80.7	84.2	99.8	99.4	82.5	80.4	80.2	80.2	80.9	81.1	80.9	99.4	99.2	99.2	82.8	99.8	99.2	99.2	80.2	99.2	80.4	80.4	80.4	80.9	82.6	99.2	98.8	81.1	82.8	80.2	99.2	99.6		98.2	99.4	99.4	98.2	98.2
UL144_85H	98.8	80.4	81.7	99.2	99.4	80.7	99.4	99.4	99.2	84.8	84.8	81.1	84.6	99.4	99	82.5	80.7	80.6	80.6	81.3	81.5	81.3	99.4	100	100	83.2	99.4	100	100	80.6	100	80.7	80.7	80.7	81.3	83	100	99.6	81.5	83.2	80.6	100	99.2	99.2		98.8	98.8	100	100
UL144_86H	98.6	80.2	81.5	99.8	100	80.6	100	100	99.8	84.6	84.6	80.9	84.4	100	99.6	82.7	80.6	80.4	80.4	81.1	81.3	81.1	99.6	99.4	99.4	83	100	99.4	99.4	80.4	99.4	80.6	80.6	80.6	81.1	82.8	99.4	99	81.3	83	80.4	99.4	99.8	99.8	99.4		100	98.8	98.8
UL144_87H	98.6	80.2	81.5	99.8	100	80.6	100	100	99.8	84.6	84.6	80.9	84.4	100	99.6	82.7	80.6	80.4	80.4	81.1	81.3	81.1	99.6	99.4	99.4	83	100	99.4	99.4	80.4	99.4	80.6	80.6	80.6	81.1	82.8	99.4	99	81.3	83	80.4	99.4	99.8	99.8	99.4	100		98.8	98.8
UL144_88H	98.8	80.4	81.7	99.2	99.4	80.7	99.4	99.4	99.2	84.8	84.8	81.1	84.6	99.4	99	82.5	80.7	80.6	80.6	81.3	81.5	81.3	99.4	100	100	83.2	99.4	100	100	80.6	100	80.7	80.7	80.7	81.3	83	100	99.6	81.5	83.2	80.6	100	99.2	99.2	100	99.4	99.4		100
UL144_89H	98.8	80.4	81.7	99.2	99.4	80.7	99.4	99.4	99.2	84.8	84.8	81.1	84.6	99.4	99	82.5	80.7	80.6	80.6	81.3	81.5	81.3	99.4	100	100	83.2	99.4	100	100	80.6	100	80.7	80.7	80.7	81.3	83	100	99.6	81.5	83.2	80.6	100	99.2	99.2	100	99.4	99.4	100
UL144_90H	98.4	80	81.3	99.2	99.4	80.4	99.4	99.4	99.2	84.4	84.4	80.7	84.2	99.4	99	82.5	80.4	80.2	80.2	80.9	81.1	80.9	99.4	99.2	99.2	82.8	99.4	99.2	99.2	80.2	99.2	80.4	80.4	80.4	80.9	82.6	99.2	98.8	81.1	82.8	80.2	99.2	99.2	99.2	99.2	99.4	99.4	99.2	99.2
[truncated: 1 more columns]

## Sheet:       UL146     
As UL144 genes, the homology of the UL146 genes also analyzed.For the UL146 genes,the nucleotide homology(*) in the left bottom is 40%-100%,and the amino acid homology in the top right corner(#) is 18.5%-100%.
	Towne	UL146_10H	UL146_33H	UL146_27H	UL146_79H	UL146_73H	UL146_89H	UL146_60H	UL146_59H	UL146_31H	UL146_90H	UL146_82H	UL146_87H	UL146_20H	UL146_77H	UL146_36H	UL146_14H	UL146_76H	UL146_61H	UL146_66H	UL146_2H	UL146_81H	UL146_34H	UL146_62H	UL146_71H	UL146_67H	UL146_85H	UL146_32H	UL146_70H	UL146_83H	UL146_21H	UL146_69H	UL146_11H	UL146_75H	UL146_86H	UL146_6H	UL146_58H	UL146_63H	UL146_26H	UL146_25H	UL146_29H	UL146_24H	UL146_80H
towne		59.5#	44.1	98.3	37.6	59.5	59.5	59.5	38.4	59.5	59.5	44.1	44.1	50.8	50.8	50.8	50.8	44.1	59.5	44.1	33.6	59.5	26.8	60.3	59.5	55.9	60.3	60.5	55.9	50.8	50.8	53.7	38.4	59.5	58.6	44.1	44.1	50.8	52.9	59.5	98.3	97.4	60.3
UL146_10H	69.3*		48.7	59.5	32.2	94.9	94.9	94.9	33	100	100	48.7	48.7	51.2	51.2	51.2	51.2	48.7	94.9	48.7	29.1	95.7	27.7	97.4	94.9	52.9	96.6	55	52.9	51.2	51.2	64.4	33	100	94.9	48.7	48.7	51.2	63.5	100	59.5	60.3	96.6
UL146_33H	58.4	57.6		42.5	28.3	47.1	47.1	47.1	29.1	48.7	48.7	98.3	98.3	70.5	69.7	69.7	69.7	99.1	47.1	98.3	29.9	46.2	28.8	50.4	47.1	50	47.1	48.3	50	69.7	69.7	41.1	29.1	48.7	47.1	98.3	98.3	69.7	41.1	48.7	42.5	45	47.1
UL146_27H	98.8	69.1	58.1		36.8	59.5	59.5	59.5	37.6	59.5	59.5	42.5	42.5	49.1	49.1	49.1	49.1	42.5	59.5	42.5	32.8	59.5	26	60.3	59.5	55	60.3	59.6	55	49.1	49.1	53.7	37.6	59.5	58.6	42.5	42.5	49.1	52.9	59.5	100	97.4	60.3
UL146_79H	48.8	43.4	45.6	48.5		32.2	32.2	32.2	98.2	32.2	32.2	28.3	28.3	33	33	33	33	28.3	32.2	28.3	61.6	32.2	18.5	33	32.2	38.2	32.2	37.3	38.2	33	33	31.2	98.2	32.2	32.2	28.3	28.3	33	30.4	32.2	36.8	36.8	32.2
UL146_73H	69.3	97.7	57.1	69.1	44.2		100	100	33	94.9	94.9	47.1	47.1	51.2	51.2	51.2	51.2	47.1	100	47.1	29.1	99.1	28.5	94.9	100	55.4	98.3	52.5	55.4	51.2	51.2	65.2	33	94.9	96.6	47.1	47.1	51.2	64.4	94.9	59.5	60.3	98.3
UL146_89H	69.3	97.7	57.1	69.1	44.2	100		100	33	94.9	94.9	47.1	47.1	51.2	51.2	51.2	51.2	47.1	100	47.1	29.1	99.1	28.5	94.9	100	55.4	98.3	52.5	55.4	51.2	51.2	65.2	33	94.9	96.6	47.1	47.1	51.2	64.4	94.9	59.5	60.3	98.3
UL146_60H	69.3	97.7	57.1	69.1	44.2	100	100		33	94.9	94.9	47.1	47.1	51.2	51.2	51.2	51.2	47.1	100	47.1	29.1	99.1	28.5	94.9	100	55.4	98.3	52.5	55.4	51.2	51.2	65.2	33	94.9	96.6	47.1	47.1	51.2	64.4	94.9	59.5	60.3	98.3
UL146_59H	49.6	43.7	46.4	49.3	99.1	44.7	44.7	44.7		33	33	29.1	29.1	33.8	33.8	33.8	33.8	29.1	33	29.1	62.5	33	19.3	33.8	33	39	33	38	39	33.8	33.8	32	100	33	33	29.1	29.1	33.8	31.2	33	37.6	37.6	33
UL146_31H	69.3	100	57.6	69.1	43.4	97.7	97.7	97.7	43.7		100	48.7	48.7	51.2	51.2	51.2	51.2	48.7	94.9	48.7	29.1	95.7	27.7	97.4	94.9	52.9	96.6	55	52.9	51.2	51.2	64.4	33	100	94.9	48.7	48.7	51.2	63.5	100	59.5	60.3	96.6
UL146_90H	69.3	100	57.6	69.1	43.4	97.7	97.7	97.7	43.7	100		48.7	48.7	51.2	51.2	51.2	51.2	48.7	94.9	48.7	29.1	95.7	27.7	97.4	94.9	52.9	96.6	55	52.9	51.2	51.2	64.4	33	100	94.9	48.7	48.7	51.2	63.5	100	59.5	60.3	96.6
UL146_82H	58.4	57.6	99.1	58.1	45.3	57.1	57.1	57.1	46.1	57.6	57.6		100	69.7	68.9	68.9	68.9	97.4	47.1	100	29.9	46.2	28.8	50.4	47.1	50	47.1	48.3	50	68.9	68.9	41.1	29.1	48.7	47.9	100	100	68.9	41.1	48.7	42.5	45	47.1
UL146_87H	58.4	57.6	99.1	58.1	45.3	57.1	57.1	57.1	46.1	57.6	57.6	100		69.7	68.9	68.9	68.9	97.4	47.1	100	29.9	46.2	28.8	50.4	47.1	50	47.1	48.3	50	68.9	68.9	41.1	29.1	48.7	47.9	100	100	68.9	41.1	48.7	42.5	45	47.1
UL146_20H	66.3	62	78.8	65.5	49.6	62.2	62.2	62.2	50.3	62	62	78.6	78.6		99.1	99.1	99.1	69.7	51.2	69.7	32.2	51.2	30.4	52	51.2	56.6	52	50	56.6	99.1	99.1	44.5	33.8	51.2	51.2	69.7	69.7	99.1	45.3	51.2	49.1	50.8	52
UL146_77H	66.3	62	78.6	65.5	49.6	62.2	62.2	62.2	50.3	62	62	78.3	78.3	99.7		100	100	68.9	51.2	68.9	32.2	51.2	29.6	52	51.2	56.6	52	49.1	56.6	100	100	44.5	33.8	51.2	51.2	68.9	68.9	100	45.3	51.2	49.1	50.8	52
UL146_36H	66.3	62	78.6	65.5	49.6	62.2	62.2	62.2	50.3	62	62	78.3	78.3	99.7	100		100	68.9	51.2	68.9	32.2	51.2	29.6	52	51.2	56.6	52	49.1	56.6	100	100	44.5	33.8	51.2	51.2	68.9	68.9	100	45.3	51.2	49.1	50.8	52
UL146_14H	66.3	62	78.6	65.5	49.6	62.2	62.2	62.2	50.3	62	62	78.3	78.3	99.7	100	100		68.9	51.2	68.9	32.2	51.2	29.6	52	51.2	56.6	52	49.1	56.6	100	100	44.5	33.8	51.2	51.2	68.9	68.9	100	45.3	51.2	49.1	50.8	52
UL146_76H	58.4	57.6	99.7	58.1	45.6	57.1	57.1	57.1	46.4	57.6	57.6	98.8	98.8	78.6	78.3	78.3	78.3		47.1	97.4	29.9	46.2	28.8	50.4	47.1	50	47.1	48.3	50	68.9	68.9	41.1	29.1	48.7	47.1	97.4	97.4	68.9	41.1	48.7	42.5	45	47.1
UL146_61H	69.3	97.7	57.1	69.1	44.2	100	100	100	44.7	97.7	97.7	57.1	57.1	62.2	62.2	62.2	62.2	57.1		47.1	29.1	99.1	28.5	94.9	100	55.4	98.3	52.5	55.4	51.2	51.2	65.2	33	94.9	96.6	47.1	47.1	51.2	64.4	94.9	59.5	60.3	98.3
UL146_66H	58.4	57.6	99.1	58.1	45.3	57.1	57.1	57.1	46.1	57.6	57.6	100	100	78.6	78.3	78.3	78.3	98.8	57.1		29.9	46.2	28.8	50.4	47.1	50	47.1	48.3	50	68.9	68.9	41.1	29.1	48.7	47.9	100	100	68.9	41.1	48.7	42.5	45	47.1
UL146_2H	48.6	41.8	46.8	48.4	78.2	42.3	42.3	42.3	78.7	41.8	41.8	46.8	46.8	49.7	49.4	49.4	49.4	46.8	42.3	46.8		29.1	19.3	29.1	29.1	33.3	29.1	33.3	33.3	32.2	32.2	26.4	62.5	29.1	28.3	29.9	29.9	32.2	27.2	29.1	32.8	32.8	29.1
UL146_81H	69.3	98	57.3	69.1	44.2	99.7	99.7	99.7	44.7	98	98	57.3	57.3	62.5	62.5	62.5	62.5	57.3	99.7	57.3	42		28.5	94	99.1	54.6	99.1	52.5	54.6	51.2	51.2	65.2	33	95.7	97.4	46.2	46.2	51.2	64.4	95.7	59.5	60.3	99.1
UL146_34H	46.4	43.2	42.4	46.4	40	43.4	43.4	43.4	40.2	43.2	43.2	42.4	42.4	44.3	44	44	44	42.7	43.4	42.4	41.5	43.2		27.7	28.5	23.9	28.5	28.2	23.9	29.6	29.6	28.4	19.3	27.7	28.5	28.8	28.8	29.6	28.4	27.7	26	26	28.5
UL146_62H	69.3	99.1	57.6	69.1	43.7	98	98	98	43.9	99.1	99.1	57.6	57.6	62	62	62	62	57.6	98	57.6	42.3	97.7	43.2		94.9	54.6	94.9	55.8	54.6	52	52	64.4	33.8	97.4	93.2	50.4	50.4	52	63.5	97.4	60.3	61.1	94.9
UL146_71H	69.3	97.7	57.1	69.1	44.2	100	100	100	44.7	97.7	97.7	57.1	57.1	62.2	62.2	62.2	62.2	57.1	100	57.1	42.3	99.7	43.4	98		55.4	98.3	52.5	55.4	51.2	51.2	65.2	33	94.9	96.6	47.1	47.1	51.2	64.4	94.9	59.5	60.3	98.3
UL146_67H	69.4	63.8	61.7	69.1	49.1	64.4	64.4	64.4	50	63.8	63.8	61.7	61.7	65	65	65	65	61.7	64.4	61.7	47.4	64.7	43.8	63.8	64.4		54.6	55.9	99.1	56.6	56.6	47	39	52.9	53.7	50	50	56.6	46.1	52.9	55	55.9	54.6
UL146_85H	69.3	98	57.3	69.1	43.7	99.1	99.1	99.1	44.2	98	98	57.3	57.3	62.5	62.5	62.5	62.5	57.3	99.1	57.3	41.5	99.4	43.7	97.7	99.1	64.4		53.3	54.6	52	52	66.1	33	96.6	98.3	47.1	47.1	52	65.2	96.6	60.3	61.1	100
UL146_32H	71.9	67.4	60.8	71.6	50	66.3	66.3	66.3	50	67.4	67.4	60.8	60.8	63.6	63.3	63.3	63.3	60.8	66.3	60.8	46.4	66.3	41.7	67.4	66.3	66.3	66.3		55.9	49.1	49.1	51.6	38	55	51.6	48.3	48.3	49.1	50.8	55	59.6	60.5	53.3
UL146_70H	69.7	64.1	61.7	69.4	49.1	64.7	64.7	64.7	50	64.1	64.1	61.7	61.7	65	65	65	65	61.7	64.7	61.7	47.4	65	43.8	64.1	64.7	99.7	64.7	66.6		56.6	56.6	47	39	52.9	53.7	50	50	56.6	46.1	52.9	55	55.9	54.6
UL146_83H	66.3	62	78.6	65.5	49.6	62.2	62.2	62.2	50.3	62	62	78.3	78.3	99.7	100	100	100	78.3	62.2	78.3	49.4	62.5	44	62	62.2	65	62.5	63.3	65		100	44.5	33.8	51.2	51.2	68.9	68.9	100	45.3	51.2	49.1	50.8	52
UL146_21H	66.3	61.7	78.8	65.5	49.6	62	62	62	50.3	61.7	61.7	78.6	78.6	99.4	99.7	99.7	99.7	78.6	62	78.6	49.4	62.2	44	61.7	62	64.7	62.2	63	64.7	99.7		44.5	33.8	51.2	51.2	68.9	68.9	100	45.3	51.2	49.1	50.8	52
UL146_69H	65	74.5	56.4	65	45.6	74.5	74.5	74.5	46.1	74.5	74.5	56.4	56.4	59.5	59.5	59.5	59.5	56.4	74.5	56.4	44.1	74.5	43.5	73.9	74.5	59.8	74.5	65.5	59.8	59.5	59.2		32	64.4	64.4	41.1	41.1	44.5	99.1	64.4	53.7	54.6	66.1
UL146_11H	49.6	43.7	46.4	49.3	99.1	44.7	44.7	44.7	100	43.7	43.7	46.1	46.1	50.3	50.3	50.3	50.3	46.4	44.7	46.1	78.7	44.7	40.2	43.9	44.7	50	44.2	50	50	50.3	50.3	46.1		33	33	29.1	29.1	33.8	31.2	33	37.6	37.6	33
UL146_75H	69.3	100	57.6	69.1	43.4	97.7	97.7	97.7	43.7	100	100	57.6	57.6	62	62	62	62	57.6	97.7	57.6	41.8	98	43.2	99.1	97.7	63.8	98	67.4	64.1	62	61.7	74.5	43.7		94.9	48.7	48.7	51.2	63.5	100	59.5	60.3	96.6
UL146_86H	69.1	97.7	57.9	68.8	43.9	98.8	98.8	98.8	44.5	97.7	97.7	57.9	57.9	62.5	62.5	62.5	62.5	57.9	98.8	57.9	42	99.1	43.4	97.4	98.8	64.1	99.1	66.1	64.4	62.5	62.2	74.2	44.5	97.7		47.9	47.9	51.2	63.5	94.9	58.6	59.5	98.3
UL146_6H	58.4	57.6	99.1	58.1	45.3	57.1	57.1	57.1	46.1	57.6	57.6	100	100	78.6	78.3	78.3	78.3	98.8	57.1	100	46.8	57.3	42.4	57.6	57.1	61.7	57.3	60.8	61.7	78.3	78.6	56.4	46.1	57.6	57.9		100	68.9	41.1	48.7	42.5	45	47.1
UL146_58H	58.4	57.6	98.8	58.1	45.3	57.1	57.1	57.1	46.1	57.6	57.6	99.7	99.7	78.6	78.3	78.3	78.3	98.5	57.1	99.7	46.8	57.3	42.7	57.6	57.1	61.9	57.3	61.1	61.9	78.3	78.6	56.4	46.1	57.6	57.9	99.7		68.9	41.1	48.7	42.5	45	47.1
UL146_63H	66.3	62	78.6	65.5	49.6	62.2	62.2	62.2	50.3	62	62	78.3	78.3	99.7	100	100	100	78.3	62.2	78.3	49.4	62.5	44	62	62.2	65	62.5	63.3	65	100	99.7	59.5	50.3	62	62.5	78.3	78.3		45.3	51.2	49.1	50.8	52
UL146_26H	64.4	74.5	57	64.4	45	74.2	74.2	74.2	45.6	74.5	74.5	57	57	60	60	60	60	57	74.2	57	44.4	74.5	43.5	73.6	74.2	59.8	74.5	64.9	59.8	60	59.7	99.4	45.6	74.5	74.2	57	57	60		63.5	52.9	53.7	65.2
UL146_25H	69.3	100	57.6	69.1	43.4	97.7	97.7	97.7	43.7	100	100	57.6	57.6	62	62	62	62	57.6	97.7	57.6	41.8	98	43.2	99.1	97.7	63.8	98	67.4	64.1	62	61.7	74.5	43.7	100	97.7	57.6	57.6	62	74.5		59.5	60.3	96.6
UL146_29H	98.8	69.1	58.1	100	48.5	69.1	69.1	69.1	49.3	69.1	69.1	58.1	58.1	65.5	65.5	65.5	65.5	58.1	69.1	58.1	48.4	69.1	46.4	69.1	69.1	69.1	69.1	71.6	69.4	65.5	65.5	65	49.3	69.1	68.8	58.1	58.1	65.5	64.4	69.1		97.4	60.3
UL146_24H	98.5	69.3	58.9	99.1	49	69.3	69.3	69.3	49.8	69.3	69.3	58.9	58.9	66.1	66.1	66.1	66.1	58.9	69.3	58.9	48.9	69.3	46.4	69.3	69.3	69.4	69.3	72.5	69.7	66.1	66.1	65.2	49.8	69.3	69.1	58.9	58.9	66.1	64.7	69.3	99.1		61.1
UL146_80H	69.3	98	57.3	69.1	44.2	99.1	99.1	99.1	44.7	98	98	57.3	57.3	62.5	62.5	62.5	62.5	57.3	99.1	57.3	42	99.4	43.2	97.7	99.1	64.4	99.4	66.3	64.7	62.5	62.2	75	44.7	98	99.1	57.3	57.3	62.5	75	98	69.1	69.3
